# Supplementary material for: The 60S ribosomal protein L13 is the most preferable reference gene to investigate gene expression in selected organs from turkeys and chickens, in context of different infection models
Source: Vet Res. 2016 Oct 20;47:105. doi: 10.1186/s13567-016-0388-z (PMC5073923; doi:10.1186/s13567-016-0388-z)
Supplement: Supplementary file 2 — Additional file 2. RNA integrity number measured with Bioanalyzer2100. The RIN values of all the samples used in the experiment are given. [file 13567_2016_388_MOESM2_ESM.xlsx]

## Sheet: RIN value
	sample name	RIN
		day of life
		35	38	49
layer chickens with Histomonas meleagridis infection	spleen 1	8.3	9.9	8.4
	liver 1	6.9	8.9	10
	caecum 1	10	6.6	8.8
	caecal tonsil 1	10	10	10
	spleen 2	6.5	9.5	8
	liver 2	9.9	6.8	9.1
	caecum 2	9.6	7.8	9
	caecal tonsil 2	10	9.8	9.4
	spleen 3	7.5	9.9	9.7
	liver 3	10	8	7.8
	caecum 3	7.6	7.5	7.7
	caecal tonsil 3	9.8	9.5	9.7
		day of life
		1	14	28	35	38	49
healthy layer chickens	spleen 1	10	7.3	7	8.4	9.7	6.7
	liver 1	10	10	8.1	8.9	8.9	9.9
	caecum 1	8.5	8.2	9.5	7	9.1	9.7
	caecal tonsil 1	9.7	7.3	9.8	9.9	10	9.7
	spleen 2	10	7.6	6.5	8.9	8.6	8.4
	liver 2	10	7.2	10	8.6	7.4	7.1
	caecum 2	8.3	6.7	8.7	8.2	8.2	9.1
	caecal tonsil 2	10	6.6	6.7	9.8	10	10
	spleen 3	10	7	7.3	7.7	7.1	7.7
	liver 3	10	10	10	8	7.6	7.8
	caecum 3	10	7.9	7.2	7.5	9.4	9.1
	caecal tonsil 3	10	8.9	7.8	10	9.8	10
		day of life
		35	38
turkeys with Histomonas meleagridis infection	spleen 1	7.5	7.6
	liver 1	7.2	6.9
	caecum 1	6.7	7
	caecal tonsil 1	6.7	8.1
	spleen 2	9.8	6.5
	liver 2	8.8	6.8
	caecum 2	6.6	7.3
	caecal tonsil 2	7.2	8.7
	spleen 3	8.1	8.6
	liver 3	8.3	6.6
	caecum 3	7.8	6.9
	caecal tonsil 3	8.5	7.1
		day of life
		1	14	28	35	38	49
healthy turkeys	spleen 1	8.7	6.9	7.7	7.9	6.8	7.5
	liver 1	10	6.5	7.3	9.9	7.3	8.5
	caecum 1	7.3	7.9	7.9	8.6	8.8	6.6
	caecal tonsil 1	7.6	9.4	9	9.9	9.2	10
	spleen 2	8.1	7	9.2	8.6	7.6	7.2
	liver 2	9.6	7.4	6.7	8.5	7.4	6.9
	caecum 2	10	8.3	6.9	9.3	8.5	6.7
	caecal tonsil 2	7.2	8.2	7.1	9.8	10	8.6
	spleen 3	7.1	7.3	6.7	8	9	8.8
	liver 3	8.2	6.7	7.5	6.8	9.4	9.4
	caecum 3	9.3	6.8	6.8	6.6	9.3	10
	caecal tonsil 3	10	6.9	8.9	9.1	10	8.7
		day of life
		7
broiler chickens with fowl aviadenovirus infection	spleen 1	8.3
	liver 1	9.2
	caecum 1	7.5
	caecal tonsil 1	8.5
	spleen 2	6.9
	liver 2	8.5
	caecum 2	7.3
	caecal tonsil 2	6.6
	spleen 3	6.7
	liver 3	8.5
	caecum 3	6.9
	caecal tonsil 3	7.6
		day of life
		4	7	21
healthy broiler chickens	spleen 1	8	6.7	6.6
	liver 1	9.3	7.5	6.7
	caecum 1	6.5	9	9.3
	caecal tonsil 1	7.9	8.4	9.3
	spleen 2	9.7	8.2	7.2
	liver 2	6.8	7.2	7.5
	caecum 2	8.6	7.2	6.9
	caecal tonsil 2	7.1	8.1	7.7
	spleen 3	7	6.7	7.5
	liver 3	7.7	6.9	7.6
	caecum 3	7.2	6.8	7.7
	caecal tonsil 3	7.2	7.6	8.5
