# Supplementary material for: The 60S ribosomal protein L13 is the most preferable reference gene to investigate gene expression in selected organs from turkeys and chickens, in context of different infection models
Source: Vet Res. 2016 Oct 20;47:105. doi: 10.1186/s13567-016-0388-z (PMC5073923; doi:10.1186/s13567-016-0388-z)
Supplement: Supplementary file 3 — Additional file 3. Raw CT values obtained in the present work. The raw CT values of all RT-qPCR experiments were used for calculations with different algorithms to assess the stability of each reference gene candidate. [file 13567_2016_388_MOESM3_ESM.xlsx]

## Sheet: Layer chicken_Control
	average CT value
age of the birds	TBP	RPLP0	HMBS	HPRT	TFRC	RPL13	RPS7	VIM	organ
day 1	26.55	18.7	27.54	27.26	20.76	21.06	34.8	21.91	spleen
day 1	25.88	17.86	28.35	25.62	23.12	20.84	33.66	22.79
day 1	25.65	18.37	27.26	25.42	21.11	21.48	35.13	21.68
day 15	25.94	21.54	23.99	27.16	24.92	21.42	34.24	21.75
day 15	25.95	21.64	24	28.76	25.72	21.67	34.19	22.15
day 15	25.84	22.64	23.92	29.76	24.99	21.58	35	21.8
day 28	25.14	19.98	26.11	27.16	23.56	20.81	33.22	20.12
day 28	24.31	20.4	25.46	28.76	23.44	20.39	35.05	20.5
day 28	23.74	20.12	25.8	25.62	23.7	20.94	34.12	20.8
day 35	26.07	22.11	27.55	29.81	22.93	20.61	33.49	22.44
day 35	26.32	21.96	29.41	32.89	22.97	21.68	33.48	24.66
day 35	25.54	21.46	26.1	35	23.15	21.35	32.84	22.46
day 38	26.67	22.04	29.97	26.02	23.14	22.62	33.79	22.04
day 38	26.55	21.15	29.27	28.82	23.06	22.51	34.32	22.19
day 38	26.47	23.54	30.73	25.34	23.35	22.3	34.28	22.14
day 49	27.04	23.25	34.3	31.63	25.76	21.05	34.12	24.62
day 49	27.97	18.91	34.24	34.11	24.83	20.92	34.54	23.31
day 49	27.1	23.55	34.85	24.23	24.32	20.35	34.9	23.22
day 1	24.05	16.24	25.11	29.95	22.58	19.38	32.3	22.65	liver
day 1	24.16	18.97	25.48	26.03	22.43	20.47	32.24	22.85
day 1	24.55	18.31	25.02	27.85	22.25	20.34	31.5	22.6
day 15	23.44	19.25	22.68	27.16	23.08	21.07	33.34	21.19
day 15	23.41	18.91	21.78	28.76	23.29	21.58	33.83	21.3
day 15	23.28	18.36	20.9	29.76	23.33	21.59	31.51	21.75
day 28	23.54	19.26	24.92	27.16	22.91	20.69	33.31	21.57
day 28	23.61	18.91	24.57	28.76	23.63	20.91	34.5	22.15
day 28	24.21	18.27	24.8	25.62	22.36	20.29	32.1	21.84
day 35	23.69	23.25	23.97	29.9	25.02	20.55	30.88	24.49
day 35	23.99	23.97	24.17	31.15	24.07	22.2	30.88	24.09
day 35	25.28	27.4	23.9	29.13	23.12	20.61	29.28	25.18
day 38	24.45	22.04	26.4	26.55	21.81	22.3	30.98	22.56
day 38	24.13	21.15	26.61	25.35	21.78	22.48	31.92	22.45
day 38	23.41	23.54	26.32	25.76	23.12	22.62	30.86	20.89
day 49	25.67	23.25	33.6	22.84	23.93	21.49	34.8	24.56
day 49	24.55	18.91	34.63	22.59	24.8	21.77	34.4	24.42
day 49	23.4	23.55	33.04	23.21	23.09	21.82	35.13	25.76
day 1	21.87	18.92	25.39	22.54	21.72	19.62	31.82	20.7	caecum
day 1	22.57	18.09	27.89	21.69	22.02	19.69	29.65	20.91
day 1	22.24	20.22	24.68	21.44	23.69	19.26	31.46	21.84
day 15	25.57	20.41	23	24.37	23.54	20.58	34.8	20.3
day 15	25.52	20.19	22.9	26.76	24.43	20.95	33.5	20.57
day 15	26.32	21.14	23.68	25.6	23.89	21.32	34.54	20.53
day 28	23.84	18.64	24.98	25.16	22.15	20.52	33.64	22.02
day 28	24.06	19.5	24.86	28.76	22.71	20.05	34.81	22.31
day 28	23.84	20.35	24.92	27.62	22.53	19.88	34.67	21.84
day 35	22.94	22.54	23.65	25.49	20.62	19.81	29.68	24.03
day 35	22.73	21.3	23.57	25.2	19.88	19.98	30.54	23.86
day 35	22.87	20.12	25.9	26.95	18.8	20.05	30.52	24.09
day 38	22.9	22.04	26.24	26.48	20.99	19.85	29.75	23.53
day 38	23.19	21.15	26.39	26.61	20.86	20	29.84	24.81
day 38	23.2	23.54	26.19	26.26	21.98	20.48	29.8	23.85
day 49	23.16	25.05	25.38	25.87	20.33	19.42	30.11	22.64
day 49	23.16	19.84	24.83	25.96	19.8	19.85	29.74	24.66
day 49	23.18	23.55	24.81	25.74	20.54	19.87	30.16	23.38
day 1	22.34	17.68	24.73	23.24	20.73	19.65	31.3	18.45	caecal tonsil
day 1	21.79	18.55	24.57	22.72	21.14	20.15	30.68	18.4
day 1	22	17.94	24.66	22.81	22.17	20.98	29.48	18.97
day 15	24.95	18.99	22.78	24.14	23.98	20.91	35	19.23
day 15	24.52	19.2	21.95	25.56	24.02	21.35	34.7	19.19
day 15	22.89	18.98	22.44	25.94	24.16	21.06	34.9	20.02
day 28	23.9	19.84	25.31	25.16	24.02	20.57	34.51	21.82
day 28	22.24	18.48	25.88	28.76	23.11	20.86	33.64	21.03
day 28	22.76	19.29	25.58	27.62	23.05	20.46	33.49	21.97
day 35	22.07	19.84	22.66	23.08	20.92	19.44	28.2	22.7
day 35	22.2	20.9	22.49	23.54	20.84	19.8	28.63	21.22
day 35	22.86	19.17	22.2	23.96	21.41	19.8	27.78	23.69
day 38	21.8	25.15	23.81	22.39	20.69	19.58	27.68	22.25
day 38	21.35	35.66	23.88	22.29	21.97	19.77	27.79	24.12
day 38	23.13	37.02	23.97	22.66	21.08	19.41	27.52	22.85
day 49	21.13	35.42	23.18	33.84	22.08	20.48	28.01	24.8
day 49	21.62	34.84	23.1	34.9	20.15	20.51	27.82	24.99
day 49	22.96	34.91	22.97	34.1	21.57	19.07	27.92	22.09

## Sheet: Layer chicken_Infection
	average CT value
age of the birds	RPS7	RPLP0	HMBS	HPRT	TFRC	RPL13	TBP	VIM	organ
day 35	23.75	16.39	22.45	27.38	24.64	19.79	28.09	21.39	spleen
day 35	22.93	14.36	22.6	24.18	25	19.89	28.18	21.67
day 35	23.5	16.78	22.86	27.24	25.89	19.92	28.02	22.44
day 38	22.22	16.79	23.94	21.77	22.15	19.22	25.65	20.43
day 38	22.19	16.42	23.98	23.26	22.51	19.26	25.71	20.88
day 38	21.68	15.44	23.94	23.9	22.22	19.21	26.16	22.36
day 49	22.51	14.5	25.74	22.01	22.02	18.37	26.62	20.7
day 49	22.8	13.25	25.87	22.44	22.96	17.85	26.1	20.77
day 49	22.78	15.7	26.12	20.62	22.82	18.49	26.05	20.68
day 35	24.67	18.27	22.7	26.65	24.98	21.5	28.11	24.47	liver
day 35	24.55	13.59	22.08	28.22	24.8	21.19	28.33	24.81
day 35	23.82	17.4	23.91	27.69	24.4	20.95	28.16	25.29
day 38	24.08	16.79	23.99	26.91	22.93	19.55	26.66	17.67
day 38	24.09	16.42	24.44	28.01	23.33	19.9	26.86	17.78
day 38	24.17	15.44	24.43	27.51	25.18	20.1	26.29	18.98
day 49	21.62	15.45	26.05	28.46	23.97	19.79	27.69	23.6
day 49	21.57	19.45	26.01	27	23.19	19.86	27.73	23.19
day 49	21.69	17	27.09	25.65	25.48	20.82	27.55	23.69
day 35	21.93	22.34	23.08	24.37	23.54	20.96	27.8	20.47	caecum
day 35	21.94	21.96	22.47	24.33	24.58	20.67	28	20.1
day 35	22.12	17.11	21.19	24.23	23.27	21.12	27.83	20.45
day 38	25.55	20.45	25.72	23.7	23.51	19.02	27.63	19.13
day 38	25.69	22.05	25.79	25.44	23.86	18.95	27.96	19.41
day 38	25.77	19.78	25.83	25.4	24.41	19.71	27.8	19.44
day 49	24.09	18.61	26.03	22.98	23.05	19.74	26.83	21.11
day 49	23.86	19.84	26.34	22.39	23.14	19.2	27.44	22.27
day 49	23.79	17.16	26.68	22.52	23.88	19.77	27.82	22.18
day 35	21.87	18.16	21.66	23.5	24.03	20.3	27.48	21.24	caecal tonsil
day 35	24.99	19.05	22.3	23.45	24.86	20.6	26.95	20.78
day 35	22.02	18.74	21.75	23.88	24.3	20.16	26.74	21.69
day 38	22.83	16.76	23.81	22.43	24.24	19.22	25.56	19.44
day 38	22.35	16.89	23.84	22.09	22.81	18.69	25.97	19.43
day 38	22.15	15.33	23.81	22.38	24.64	19.03	25.24	21.4
day 49	22.84	15.45	25.93	20.96	22.84	18.85	26.38	20.44
day 49	23.12	19.45	25.48	23.44	22.5	18.87	26.27	20.48
day 49	22.97	17	25.57	21.64	22.75	19.02	26.21	20.48

## Sheet: Turkey_Control
	average CT value
age of the birds	HMBS	RPL13	RPS7	HPRT	VIM	RPLO	TBP	TFRC	organ
day 1	22.91	20.14	23.99	25.95	24.64	20.64	28.47	19.68	spleen
day 1	22.3	20.17	24	24.42	25.54	20.64	28.62	20.83
day 1	22.48	21.33	23.92	26.97	25.45	20.59	28.68	20.65
day 15	25.94	20.98	23.94	27.16	24.92	21.42	34.24	19.75
day 15	25.95	20.4	24.94	28.76	25.72	21.67	34.19	20.15
day 15	25.84	20.12	25.9	29.76	24.99	21.58	35	20.8
day 28	25.14	21.54	26.11	27.16	23.56	20.81	33.22	20.12
day 28	24.31	21.64	25.46	28.76	23.44	20.39	35.05	20.5
day 28	23.74	22.64	25.8	25.62	23.7	19.94	34.12	20.8
day 35	31.87	22.63	25.72	24.33	23.02	26.87	31.7	22.54
day 35	32.58	20.78	25.6	22.55	23.78	27.82	33.6	21.89
day 35	32.55	22.89	26.1	24.17	26.03	25.92	34.09	22.43
day 38	26.8	20.51	27.25	27.41	21.52	27.11	31.43	22.46
day 38	27.55	21.56	25.96	26.43	20.18	26.4	30.74	21.71
day 38	29.67	21.04	27.87	28.55	25.82	27.64	34.66	23.59
day 49	25.82	23.89	28.14	38.78	21.46	25.45	30.36	22.84
day 49	29	22.99	26.84	36.84	20.68	26.71	29.96	22.39
day 49	27.7	22.45	27.25	36.72	22.44	26.53	31.86	23.39
day 1	24.1	20.67	22.68	28.14	23.29	20.45	27.81	21.19	liver
day 1	24.22	20.99	21.78	27.62	23.28	20.15	27.73	21.3
day 1	24.31	20.7	20.9	28.48	25.82	20.95	27.76	21.75
day 15	23.44	20.25	24.92	27.16	23.08	21.07	33.34	21.57
day 15	23.41	21.91	24.57	28.76	23.29	21.58	33.83	22.15
day 15	23.28	20.36	24.8	29.76	23.33	21.59	31.51	21.84
day 28	23.54	21.26	25.43	27.16	22.91	20.69	33.31	23.6
day 28	23.61	21.91	24.73	28.76	23.63	20.91	34.5	24.06
day 28	24.21	22.27	25.11	25.62	22.36	20.29	32.1	23.98
day 35	35.66	23.86	26.16	27.64	23.01	28.93	32.57	25.62
day 35	28.67	21.82	24.79	27.89	21.94	28.47	31.68	24.4
day 35	29.41	22.25	25.89	26.44	23.06	30.94	31.39	24.47
day 38	27.59	23.36	26.58	28.41	23.24	29.45	31.74	23.58
day 38	26.92	22.97	25.3	29.69	22.13	27.41	31.17	23.14
day 38	26.4	23.34	23.63	29.39	20.38	26.37	30.2	24.97
day 49	28.38	23.45	27.75	35.05	23.84	27.68	32.59	24.23
day 49	26.95	24.4	25.6	32.33	20.25	26.39	30.63	24.12
day 49	25.1	24.12	26.17	34.59	21.73	27.58	30.64	22.21
day 1	22.91	20.59	23	22.88	25.14	20.98	29.37	20.3	caecum
day 1	22.3	20.17	22.9	23.78	26.32	20.15	28.69	20.57
day 1	22.48	20.84	23.68	25.21	24.98	20.92	29.17	20.53
day 15	25.57	20.41	24.98	24.37	23.54	20.58	35.8	20.53
day 15	25.52	20.19	24.86	26.76	24.43	20.95	35.5	21.62
day 15	26.32	21.14	24.92	25.6	23.89	21.32	35.54	21.14
day 28	23.84	21.64	24.19	25.16	22.15	20.52	33.64	22.02
day 28	24.06	20.5	26.38	28.76	22.71	20.05	34.81	22.31
day 28	23.84	20.35	25.31	27.62	22.53	19.88	34.67	21.84
day 35	26.65	21.96	26.32	28.5	20.53	26.05	30.66	21.5
day 35	27.17	20.7	27.13	30.96	21.27	27.23	32.63	24.41
day 35	27.67	20.43	26.83	30.57	26.06	26.23	31.84	24.92
day 38	27.21	21.33	26.45	24.36	21.3	26.47	30.74	22.48
day 38	25.81	20.19	25.57	24.59	22.6	25.94	30.95	22.32
day 38	24.17	21.79	27.36	25.14	24.38	27.64	36.51	24.29
day 49	25.85	20.16	28.01	25.05	20.13	24.68	30.36	21.83
day 49	26.53	20.12	25.71	25.12	20.13	26.21	30.08	22.67
day 49	32.37	20.87	27.26	25.19	21.23	26.26	33.13	22.29
day 1	24.02	20.66	22.78	22.27	21.95	20.7	26.18	19.23	caecal tonsil
day 1	23.74	20.98	21.95	22.36	22.48	20.59	26.95	19.19
day 1	23.87	20.81	22.44	22.89	22.1	20.12	26.5	20.02
day 15	24.95	20.99	24.46	24.14	23.98	20.91	35	21.82
day 15	24.52	21.2	24.23	25.56	24.02	21.35	34.7	21.03
day 15	22.89	21.98	24.34	25.94	24.16	21.06	34.9	21.97
day 28	23.9	20.84	25.31	25.16	24.02	20.57	34.51	22.69
day 28	22.24	21.48	25.88	28.76	23.11	20.86	33.64	22.66
day 28	22.76	21.29	25.58	27.62	23.05	20.46	33.49	22.78
day 35	27.99	22.41	25.91	35.21	23.1	27.81	34.72	22.98
day 35	27.68	22.32	25.53	30.29	29.71	27.41	31.45	23.03
day 35	29.72	21.41	25.05	32.77	22.86	29.15	31.08	21.45
day 38	28.46	21.32	26.72	23.71	22.14	28.35	31.95	23.95
day 38	26.37	22.51	26.11	22.6	21.59	27.21	31.66	22.02
day 38	25.66	21.76	24.91	22.41	19.86	25.95	27.96	22.25
day 49	27.21	22.53	28.32	21.78	23.15	27.65	32.36	24.28
day 49	26.73	22.55	27.72	23.68	23.72	27.02	29.31	24.51
day 49	26.43	22.26	28.19	24.14	20.55	27.57	30.15	24.69

## Sheet: Turkey_Infection
	average CT value
age of the birds	TFRC	RPLP0	HMBS	HPRT	RPS7	RPL13	TBP	VIM	organ
day 35	23.72	16.8	23.04	23.73	23.65	17.9	27.2	20.34	spleen
day 35	22.5	19.69	22.54	23.9	24.14	17.95	27.31	20.69
day 35	23.41	17.39	22.93	25.64	27.1	17.13	27.33	22.81
day 38	21.13	17.2	25.39	24.73	22.13	17.48	27.55	20.51
day 38	22.5	17.5	25.35	24.83	22.89	17.58	26.77	20.72
day 38	20.83	19.35	25.72	24.93	22.55	17.48	27.19	20.12
day 35	22.81	19.04	24.25	29.51	24.17	19.5	34.18	24.42	liver
day 35	22.74	18.95	24.19	29.8	25.15	19.52	33.25	23.57
day 35	22.94	15.97	22.84	28.42	24.67	19.43	33.39	24.31
day 38	23.23	20.6	27.08	29.56	26.43	18.31	29.58	21.29
day 38	22.97	21.76	26.73	27.49	26.92	18.27	28.78	21.23
day 38	23.17	21.49	27.16	27.69	27.73	18.22	28.7	21.93
day 35	24.36	21.98	23.98	24.89	23.95	19.35	29	19.39	caecum
day 35	24.04	20.9	24.87	25.15	26.22	19.32	29.41	18.9
day 35	24.21	20.74	24.69	25.24	26.32	19.71	29.32	19.26
day 38	22.86	20.11	28.36	24.48	27.69	18.77	30.72	21.03
day 38	22.99	21.24	28.2	27.37	27.6	18.79	31.35	21.26
day 38	22.98	20.76	28.5	27.57	28.97	18.95	31.24	21.04
day 35	23.01	20.97	23.69	23.37	24.18	19.77	28.39	23.46	caecal tonsil
day 35	23.01	20.68	23.37	23.52	23.73	18.29	28.35	22.05
day 35	22.91	20.36	23.66	23.99	24.19	18.88	28.28	21.99
day 38	23.81	18.65	26.48	26.05	21.7	18.44	26.19	21.35
day 38	23.98	17.67	24.97	25.17	23.45	18.2	25.99	22.65
day 38	23.98	19.78	25.07	25.35	21.68	18.63	26.08	22.39

## Sheet: Broiler chicken_Control
	average CT value
age of the birds	RPL13	TBP	organs
day 4	18.76	24.33	spleen
day 4	17.96	24.82
day 4	18.54	24.51
day 4	19.21	25.65	liver
day 4	17.98	24.85
day 4	18	25.92
day 4	17.94	25.63	caecum
day 4	17.84	24.46
day 4	18.56	24.88
day 4	20.18	26.05	caecal tonsil
day 4	20.39	25.64
day 4	19.52	25.53
day 7	18.67	24.71	spleen
day 7	18.47	24.38
day 7	18.84	24.74
day 7	17.9	24.3	liver
day 7	18.1	25.39
day 7	17.96	24.67
day 7	18.67	24.96	caecum
day 7	18.07	25.59
day 7	17.8	24.92
day 7	19.23	25.86	caecal tonsil
day 7	19.6	25.89
day 7	19.99	25.59
day 21	19.04	24.37	spleen
day 21	17.92	24.61
day 21	17.91	24.71
day 21	19.93	24.29	liver
day 21	18.41	24.63
day 21	18.04	24.11
day 21	18.59	25.91	caecum
day 21	18.72	25.95
day 21	18.58	25.66
day 21	17.89	23.69	caecal tonsil
day 21	17.84	23.43
day 21	17.89	23.97

## Sheet: Broiler chicken_Infection
	average CT value
age of the birds	RPL13	TBP	organs
day 7	17.68	23.59	spleen
day 7	17.8	23.84
day 7	17.24	25.13
day 7	18.2	23.61	liver
day 7	17.51	23.62
day 7	17.6	23.57
day 7	17.75	25.75	caecum
day 7	18.22	24.9
day 7	18.04	25.16
day 7	17.24	24.52	caecal tonsil
day 7	17.4	24.46
day 7	17.85	24.61
